# Supplementary material for: Ethylene-Propylene-Methylene/Isoprene Rubber/SiO2 Nanocomposites with Enhanced Mechanical Performances and Deformation Recovery Ability by a Combination of Synchronously Vulcanizing and Nanoparticle Reinforcement
Source: Polymers (Basel). 2024 Oct 3;16(19):2809. doi: 10.3390/polym16192809 (PMC11478894; doi:10.3390/polym16192809)
Supplement: Supplementary file 1 [file polymers-16-02809-s001.zip]

Archive with 1 entries (1 files):
- polymers-3228390-supplementary.pdf
